# Supplementary material for: Influence of Small Quantities of Water on the Physical Properties of Alkylammonium Nitrate Ionic Liquids
Source: Int J Mol Sci. 2021 Jul 8;22(14):7334. doi: 10.3390/ijms22147334 (PMC8306069; doi:10.3390/ijms22147334)
Supplement: Supplementary file 1 [file ijms-22-07334-s001.zip]

Archive with 1 entries (1 files):
- ijms-1273345-supplementary.pdf
